# Supplementary material for: Repurposing the Trypanosomatidic GSK Kinetobox for the Inhibition of Parasitic Pteridine and Dihydrofolate Reductases
Source: Pharmaceuticals (Basel). 2021 Nov 30;14(12):1246. doi: 10.3390/ph14121246 (PMC8704748; doi:10.3390/ph14121246)
Supplement: Supplementary file 1 [file pharmaceuticals-14-01246-s001.zip]

Archive with 1 entries (1 files):
- pharmaceuticals-1466007-supplementary.pdf
